# Supplementary material for: A novel method for identifying key genes in macroevolution based on deep learning with attention mechanism
Source: Sci Rep. 2023 Nov 13;13:19727. doi: 10.1038/s41598-023-47113-9 (PMC10643560; doi:10.1038/s41598-023-47113-9)
Supplement: Supplementary file 2 — Supplementary Tables. [file 41598_2023_47113_MOESM2_ESM.xlsx]

## Sheet: Table S1
Table S1 Diel behavior information of 34 Lepidoptera species.
Species	Family	Diel	Genome Size (Mb)	Protein number	InsectBase ID
Agrotis ipsilon	Noctuidae	nocturnal	493	23547	IBG 00018
Amyelois transitella	Pyralidae	nocturnal	411	14094	IBG 00027
Bombyx mandarina	Bombycidae	nocturnal	403	12556	IBG 00144
Bombyx mori	Bombycidae	nocturnal	463	15265	IBG 00145
Chilo suppressalis	Crambidae	nocturnal	827	14795	IBG 00177
Manduca sexta	Sphingidae	nocturnal	470	15653	IBG 00533
Pheosia gnoma	Notodontidae	nocturnal	271	18463	IBG 00625
Pheosia tremula	Notodontidae	nocturnal	290	19552	IBG 00626
Plodia interpunctella	Pyralidae	nocturnal	382	21392	IBG 00645
Spodoptera exigua	Noctuidae	nocturnal	452	22910	IBG 00714
Spodoptera frugiperda	Noctuidae	nocturnal	486	22202	IBG 00715
Spodoptera litura	Noctuidae	nocturnal	444	15885	IBG 00716
Thyatira batis	Drepanidae	nocturnal	314	25120	IBG 00746
Anthocharis cardamines	Pieridae	diurnal	359	23177	IBG 00067
Colias croceus	Pieridae	diurnal	324	23862	IBG 00197
Danaus chrysippus	Nymphalidae	diurnal	326	20667	IBG 00228
Danaus plexippus	Nymphalidae	diurnal	245	22136	IBG 00230
Heliconius erato	Nymphalidae	diurnal	423	14179	IBG 00425
Heliconius hermathena	Nymphalidae	diurnal	396	20272	IBG 00429
Heliconius himera	Nymphalidae	diurnal	404	25381	IBG 00432
Heliconius melpomene	Nymphalidae	diurnal	275	19342	IBG 00434
Heliconius nattereri	Nymphalidae	diurnal	279	19173	IBG 00435
Hemaris fuciformis	Sphingidae	diurnal	448	26560	IBG 00445
Lerema accius	Hesperiidae	diurnal	298	17204	IBG 00500
Papilio bianor	Papilionidae	diurnal	426	15374	IBG 00608
Papilio dardanus	Papilionidae	diurnal	234	19015	IBG 00609
Papilio glaucus	Papilionidae	diurnal	376	15520	IBG 00610
Papilio machaon	Papilionidae	diurnal	281	13683	IBG 00611
Papilio memnon	Papilionidae	diurnal	235	22234	IBG 00612
Papilio polytes	Papilionidae	diurnal	229	11979	IBG 00613
Papilio xuthus	Papilionidae	diurnal	246	14358	IBG 00614
Pararge aegeria	Nymphalidae	diurnal	516	13296	IBG 00616
Parnassius apollo	Papilionidae	diurnal	1392	28319	IBG 00617
Phoebis sennae	Pieridae	diurnal	287	19196	IBG 00631

## Sheet: Table S2
Table S2 Number of samples before and after data augmentation.
Class
nocturnal	13	38	494
diurnal	21	23	483
represents the number of samples before augmentation.
represents the number of samples augmented from one original genome.
represents the total number of samples after augmentation

## Sheet: Table S3
Table S3 Construction of word hierarchy using different k values. where k represents the value of the sliding window size k, N_k, Q_s, N_s, N_a, N_w and P_c represent the total number of participle tokens obtained after the sliding window, the upper quartile of the frequency of all participle tokens in the protein sequence, the number of retained participle tokens, the total number of words obtai…
k	N_k	Q_s	N_s	N_a	N_w	P_c
	(Number of kmers)	(Upper quartile frequency)	(Number of participle markers)	(Number of all words)	(Number of retained words)	(The percentage of the retained corpus of the original corpus)
1	22	14765005	6	902225	327	0.02
2	483	744143	121	902225	332	0.02
3	10543	83109	2517	1239732	41755	0.95
4	171681	1888	42920	1578658	81217	0.93
5	3076206	75	769051	2126700	410489	0.77

## Sheet: Table S4
Table S4 The weight of Top 1% genes for the macroevolution of Lepidoptera based on domain attention (v=1). None stand for the unknown gene symbol.
Gene Symbol	Gene Description	Weight
FPS	Farnesyl pyrophosphate synthase	0.557868
GGPS1	Geranylgeranyl pyrophosphate synthase	0.45704
PDSS2	Decaprenyl-diphosphate synthase subunit 2	0.25597
None	Chorion class B protein Ld34	0.243201
Eh	Eclosion hormone	0.228336
ninaB	Carotenoid isomerooxygenase	0.210484
UPB1	Beta-ureidopropionase	0.209557
PDSS1	Decaprenyl-diphosphate synthase subunit 1	0.207585
Tret1	Facilitated trehalose transporter Tret1	0.184851
Fbxo28	F-box only protein 28	0.170518
MED23	Mediator of RNA polymerase II transcription subunit 23	0.148031
Tpi	Triosephosphate isomerase	0.141645
CG7083	UPF0183 protein CG7083	0.135725
PGBD4	PiggyBac transposable element-derived protein 4	0.132332
Plc21C	1-phosphatidylinositol 4,5-bisphosphate phosphodiesterase classes I and II	0.128312
FPS2	Farnesyl pyrophosphate synthase 2	0.127115
DTD1	D-aminoacyl-tRNA deacylase 1	0.124873
K01H12.1	DPH3 homolog	0.116643
Gld	Glucose dehydrogenase [FAD, quinone]	0.116585
STX18	Syntaxin-18	0.110336
None	Chorion class A protein Ld5	0.109496
CG1542	Probable rRNA-processing protein EBP2 homolog	0.108366
asun	Protein asunder	0.107587
None	Chorion class CB protein PC404 (Fragment)	0.107146
PPP1R2P1	Protein phosphatase inhibitor 2	0.103782
otu	Protein ovarian tumor locus	0.103374
Nrdc	Nardilysin	0.100584
SLCO2B1	Solute carrier organic anion transporter family member 2B1	0.100478
Gpaa1	Glycosylphosphatidylinositol anchor attachment 1 protein	0.0996934
rep	Replicase large subunit	0.0964455
pld3	5'-3' exonuclease PLD3	0.0931634
None	Probable tRNA (uracil-O(2)-)-methyltransferase	0.0904797
Os12g0149800	Protein BUD31 homolog	0.0902303
Otud6b	Deubiquitinase OTUD6B	0.0881601
Itpr	Inositol 1,4,5-trisphosphate receptor	0.0877075
Lip1	Lipase 1	0.0847605
SRRD	SRR1-like protein	0.0829387
NDUFB3	NADH dehydrogenase [ubiquinone] 1 beta subcomplex subunit 3	0.0823246
AGAP005037	Coiled-coil domain-containing protein AGAP005037	0.0801873
DDB_G0277575	Transmembrane protein 234 homolog	0.07986
HARBI1	Putative nuclease HARBI1	0.0794401
Ttc39b	Tetratricopeptide repeat protein 39B	0.0781628
Oatp74D	Solute carrier organic anion transporter family member 74D	0.0772135
usb1	U6 snRNA phosphodiesterase	0.0761147
Taf1	Transcription initiation factor TFIID subunit 1	0.0749602
FPS1	Farnesyl pyrophosphate synthase 1	0.0740659
Nsmce1	Non-structural maintenance of chromosomes element 1 homolog	0.0735413
NCOA6	Nuclear receptor coactivator 6	0.0734719
None	Tubulin beta-1 chain	0.0732015
MTSS1	Protein MTSS 1	0.0710439
Sirup	Succinate dehydrogenase assembly factor 4, mitochondrial	0.0708783
nit2b	Omega-amidase NIT2	0.06869
Vps51	Vacuolar protein sorting-associated protein 51 homolog	0.0684147
None	Chorion class CB protein M5H4	0.0671409
ERCC6	Chimeric ERCC6-PGBD3 protein	0.0654364
SMARCC2	SWI/SNF complex subunit SMARCC2	0.064828
RTase	Probable RNA-directed DNA polymerase from transposon BS	0.0626137
Dpagt1	UDP-N-acetylglucosamine--dolichyl-phosphate N-acetylglucosaminephosphotransferase	0.062474
YIL108W	Putative zinc metalloproteinase YIL108W	0.0613218
None	Myrosinase 1	0.0612297
allc	Allantoicase	0.0603765
TIMELESS	Protein timeless homolog	0.0602376
jockey\pol	RNA-directed DNA polymerase from mobile element jockey	0.0597888
dda1	DET1- and DDB1-associated protein 1	0.0583965
X-element\ORF2	Probable RNA-directed DNA polymerase from transposon X-element	0.0577298
pol	Retrovirus-related Pol polyprotein from transposon 17.6	0.0575998
DPM3	Dolichol-phosphate mannosyltransferase subunit 3	0.055082
P74	Protein p74	0.054999
CG32809	Coiled-coil domain-containing protein CG32809	0.0545114
Tprkb	EKC/KEOPS complex subunit Tprkb	0.0540164
ROMO1	Reactive oxygen species modulator 1	0.0525587
foxo	Forkhead box protein O	0.0523723
FPS1	Farnesyl pyrophosphate synthase 1, mitochondrial	0.0522739
Ep300	Histone acetyltransferase p300	0.0516384
asd-2	RNA-binding protein asd-2	0.0511363
AAEL008004	Elongation of very long chain fatty acids protein AAEL008004	0.0502294
smc6	Structural maintenance of chromosomes protein 6	0.0497267
None	Chorion class A protein Ld19	0.0496504
None	Retrovirus-related Pol polyprotein from type-1 retrotransposable element R2 (Fragment)	0.049508
Crtc1	CREB-regulated transcription coactivator 1	0.0489873
Siva1	Apoptosis regulatory protein Siva	0.0484185
ADTRP	Androgen-dependent TFPI-regulating protein	0.0474874
Pet117	Protein PET117 homolog, mitochondrial	0.046884
kynB	Kynurenine formamidase	0.0458034
INTS13	Integrator complex subunit 13	0.0457862
R1A1-element\ORF2	Putative 115 kDa protein in type-1 retrotransposable element R1DM	0.0455698
GLMN	Glomulin	0.0453984
SLCO4A1	Solute carrier organic anion transporter family member 4A1	0.0440707
gpkow	G-patch domain and KOW motifs-containing protein	0.0438832
None	Venom serine protease Bi-VSP	0.0437299
None	Chorion class A protein Ld12	0.0434383
None	Luciferin 4-monooxygenase	0.043064
None	Retrovirus-related Pol polyprotein from type-1 retrotransposable element R1 (Fragment)	0.0429726
asnA	Aspartate--ammonia ligase	0.0419093
DAG1	Dystroglycan	0.0405967
CalpB	Calpain-B	0.0403785
ANO5	Anoctamin-5	0.0403478
CalpA	Calpain-A	0.0401599
MED16	Mediator of RNA polymerase II transcription subunit 16	0.0397269
fam136a	Protein FAM136A	0.0396127
akr2e	Aldo-keto reductase AKR2E4	0.0395043
anapc15	Anaphase-promoting complex subunit 15	0.0389816
GE14456	Protein CDV3 homolog	0.0385825
M6pr	Cation-dependent mannose-6-phosphate receptor	0.0384914
Sb	Serine proteinase stubble	0.0381073
Slco4c1	Solute carrier organic anion transporter family member 4C1	0.0376611
mt:ND1	NADH-ubiquinone oxidoreductase chain 1	0.037582
AP3B2	AP-3 complex subunit beta-2	0.0370493
RyR	Ryanodine receptor	0.0369196
CG30010	UPF0598 protein CG30010	0.0359931
nit2a	Omega-amidase NIT2-A	0.0358816
Selenoi	Ethanolaminephosphotransferase 1	0.0356023
None	Collagenase	0.0355353
Cdc5l	Cell division cycle 5-like protein	0.0352897
PLCG1	1-phosphatidylinositol 4,5-bisphosphate phosphodiesterase	0.034836
snk	Serine protease snake	0.0346704
Usp7	Ubiquitin carboxyl-terminal hydrolase 7	0.034484
LP4	Low molecular mass 30 kDa lipoprotein 21G1	0.0344178
l(2)efl	Protein lethal(2)essential for life	0.0343022
CYP4C1	Cytochrome P450 4C1	0.034166
swm	Zinc finger protein swm	0.0337296
None	UPF0598 protein C8orf82 homolog	0.0333206
coq10b-a	Coenzyme Q-binding protein COQ10 homolog A, mitochondrial	0.0328551
tmem147	Transmembrane protein 147	0.0328438
SNUPN	Snurportin-1	0.0327814
Hcrtr2	Orexin receptor type 2	0.0323826
Ide	Insulin-degrading enzyme	0.0322242
RCJMB04_12m8	Ashwin	0.0321046
anapc15-b	Anaphase-promoting complex subunit 15B	0.0320289
slp2	Fork head domain transcription factor slp2	0.0316693
rar1	Methionine--tRNA ligase, cytoplasmic	0.0314125
PKP2	[Pyruvate dehydrogenase (acetyl-transferring)] kinase, mitochondrial	0.0310897
Tprkb	EKC/KEOPS complex subunit TPRKB	0.0304606
CARMIL1	F-actin-uncapping protein LRRC16A	0.030413
None	Retrovirus-related Pol polyprotein from transposon 297	0.0303718
nrf-6	Nose resistant to fluoxetine protein 6	0.0303131
T	Transposable element P transposase	0.0301771
SRB4	Mediator of RNA polymerase II transcription subunit 17	0.030148
gpatch4	G patch domain-containing protein 4	0.0294742
cse1l	Exportin-2	0.0293038
1a-1b	Replicase polyprotein 1ab	0.0290779
CDS	Bifunctional chrysanthemol synthase, chloroplastic	0.0289044
None	Carboxypeptidase B	0.0283552
TRYP7	Trypsin-7	0.0283495
None	Retrovirus-related Pol polyprotein from transposon TNT 1-94	0.028338
aasdhppt	L-aminoadipate-semialdehyde dehydrogenase-phosphopantetheinyl transferase	0.0275793
None	Chymotrypsin-1	0.027569
CG32751	Vanin-like protein 2	0.0272118
FKBP70	70 kDa peptidyl-prolyl isomerase	0.0271615
GPHN	Gephyrin	0.0270775
NUP98	Nuclear pore complex protein Nup98-Nup96	0.0268672
wgn	Tumor necrosis factor receptor superfamily member wengen	0.0268627
None	Chorion class A protein L11	0.0267746
None	Histone H4 transcription factor	0.0266198

## Sheet: Table S5
Table S5 The weight of Top 1% genes for the macroevolution of Lepidoptera based on kmer attention (v=2). None stand for the unknown gene symbol.
Gene Symbol	Gene Description	Weight
nfil3	Nuclear factor interleukin-3-regulated protein	2.05354
None	Cuticle protein 3	0.334518
None	Cuticle protein	0.186363
None	Cuticle protein 7	0.174528
GNB1L	Guanine nucleotide-binding protein subunit beta-like protein 1	0.163166
HGV2	Protein HGV2	0.161684
None	Larval cuticle protein A2B	0.144346
Tret1	Facilitated trehalose transporter Tret1	0.141731
CG3224	Zinc finger protein 593 homolog	0.119662
Oxld1	Oxidoreductase-like domain-containing protein 1	0.115796
SBXB1	Bombyxin B-1 homolog	0.113923
ItgaPS4	Integrin alpha-PS4	0.0950104
PCP36	Pupal cuticle protein 36	0.0912405
Gld	Glucose dehydrogenase [FAD, quinone]	0.0842412
gatad1	GATA zinc finger domain-containing protein 1	0.0768002
MYO18A	Unconventional myosin-XVIIIa	0.0720235
None	Sarcoplasmic calcium-binding protein, alpha-B and -A chains	0.0707137
aop	Ets DNA-binding protein pokkuri	0.0660622
CP66	Larval/pupal rigid cuticle protein 66	0.062079
CABIN1	Calcineurin-binding protein cabin-1	0.0597474
None	Cuticle protein 19	0.057397
Iru	E3 ubiquitin-protein ligase Iruka	0.0543351
mdm2	E3 ubiquitin-protein ligase Mdm2	0.0537664
PGBD4	PiggyBac transposable element-derived protein 4	0.0536877
Orct	Organic cation transporter protein	0.0535606
Dync2i1	Cytoplasmic dynein 1 intermediate chain	0.0492946
CEP164	Centrosomal protein of 164 kDa	0.0492
Leng1	Leukocyte receptor cluster member 1 homolog	0.0489314
Chchd2	Coiled-coil-helix-coiled-coil-helix domain-containing protein 2	0.0485242
None	Esterase FE4	0.0451313
None	Myrosinase 1	0.0448696
spn-F	Protein spindle-F	0.0444893
HARBI1	Putative nuclease HARBI1	0.0443411
Dop2R	Dopamine D2-like receptor	0.0442419
IQCG	Dynein regulatory complex protein 9	0.0425985
Lip1	Lipase 1	0.040283
None	Sarcoplasmic calcium-binding protein	0.0400765
Nup153	Nuclear pore complex protein Nup153	0.0396873
None	Cuticle protein 8	0.0389351
None	Sarcoplasmic calcium-binding protein 1	0.0385587
Ttpal	Alpha-tocopherol transfer protein-like	0.0379994
CG5065	Putative fatty acyl-CoA reductase CG5065	0.0361571
EGT	Ecdysteroid UDP-glucosyltransferase	0.036027
nrf-6	Nose resistant to fluoxetine protein 6	0.035554
UTG2	UDP-glucosyltransferase 2	0.0355473
Picot	Putative inorganic phosphate cotransporter	0.0350034
None	Collagenase	0.0346178
CPB	Carboxypeptidase B	0.0345291
None	Luciferin 4-monooxygenase	0.0336542
CYP4C1	Cytochrome P450 4C1	0.0335724
LAC	Lachesin	0.0319654
CD109	CD109 antigen	0.0315461
ERCC6	Chimeric ERCC6-PGBD3 protein	0.030685
nol10	Nucleolar protein 10	0.0299518
GTF3C2	General transcription factor 3C polypeptide 2	0.029813
Sec23b	Protein transport protein Sec23B	0.0296859
Wwox	WW domain-containing oxidoreductase	0.0296452
crb	Protein crumbs	0.0295711
ZFY	Zinc finger Y-chromosomal protein	0.0292796
GST1	Glutathione S-transferase 1	0.0292781
snk	Serine protease snake	0.0286786
dyw	Circadian clock-controlled protein daywake	0.0286577
litaf	Lipopolysaccharide-induced tumor necrosis factor-alpha factor homolog	0.0285928
ZNF131	Zinc finger protein 131	0.0285277
None	Allergen Tha p 1	0.0285207
l(2)efl	Protein lethal(2)essential for life	0.028343
ZBTB41	Zinc finger and BTB domain-containing protein 41	0.0279709
RTase	Probable RNA-directed DNA polymerase from transposon BS	0.0274421
path	Proton-coupled amino acid transporter-like protein pathetic	0.0274201
ZEB2	Zinc finger E-box-binding homeobox 2	0.0271772
Snrnp48	U11/U12 small nuclear ribonucleoprotein 48 kDa protein	0.026767
Dscam2	Down syndrome cell adhesion molecule-like protein Dscam2	0.0267044
HPGD	15-hydroxyprostaglandin dehydrogenase [NAD(+)]	0.0250181
None	Juvenile hormone esterase	0.024859
AKR2E4	Aldo-keto reductase AKR2E4	0.0243285
rnf181	E3 ubiquitin-protein ligase RNF181	0.0242733
INSB	Insecticyanin-B	0.0241115
None	Sarcoplasmic calcium-binding proteins I, III, and IV	0.0237864
obst-E	Protein obstructor-E	0.0237014
cex-2	Calexcitin-2	0.0235404
None	Larval cuticle protein A1A	0.0234456
Pnliprp2	Pancreatic lipase-related protein 2	0.0234385
fabG	3-oxoacyl-[acyl-carrier-protein] reductase FabG	0.0232495
tamo	Protein tamozhennic	0.0225102
None	Protein phosphatase 1 regulatory subunit 37	0.0224724
None	Endocuticle structural glycoprotein SgAbd-5	0.0223221
PPAF2	Phenoloxidase-activating factor 2	0.0220321
Pxd	Peroxidase	0.021856
None	Cilia- and flagella-associated protein 44	0.0217643
Cfap44	Fibrillin-2	0.0217017
None	Venom carboxylesterase-6	0.0215119
Cript	Cysteine-rich PDZ-binding protein	0.0214627
Pak3	Serine/threonine-protein kinase PAK 3	0.0214113
cue	Protein cueball	0.021089
Ptpn1	Tyrosine-protein phosphatase non-receptor type 1	0.0209121
Nup358	E3 SUMO-protein ligase RanBP2	0.020843
GST2	Glutathione S-transferase 2	0.0208373
FucTC	Alpha-(1,3)-fucosyltransferase C	0.0207857
None	Uncharacterized protein K02A2.6	0.0207749
CYP6B2	Cytochrome P450 6B2	0.0207366
COX6B1	Cytochrome c oxidase subunit 6B1	0.0207071
None	Mitogen-activated protein kinase kinase kinase 7-interacting protein 3 homolog	0.0206694
amo1	Nucleoporin-like protein amo1	0.0206153
pol	RNA-directed DNA polymerase from mobile element jockey	0.0206012
UGT5	UDP-glycosyltransferase UGT5	0.0204647
None	Hemolymph lipopolysaccharide-binding protein	0.0203039
ubxn1	UBX domain-containing protein 1	0.0202226
sav	Scaffold protein salvador	0.0201502
gudu	Armadillo repeat-containing protein gudu	0.0201081
gnbp1	Beta-1,3-glucan-binding protein (Fragment)	0.0200988
Hmcn1	Hemicentin-1	0.0200131
Slc46a1	Proton-coupled folate transporter	0.0199748
HIVEP3	Transcription factor HIVEP3	0.0198147
COX6A2	Cytochrome c oxidase subunit 6A2, mitochondrial	0.0197644
Nach	Sodium channel protein Nach	0.0194758
PRSS36	Polyserase-2	0.0191788
sun	Protein stunted	0.0190142
None	Trypsin, alkaline C	0.0189177
Litaf	Lipopolysaccharide-induced tumor necrosis factor-alpha factor	0.0187423
FASN	Fatty acid synthase	0.0185941
MAGI3	Membrane-associated guanylate kinase, WW and PDZ domain-containing protein 3	0.018593
JHEH	Juvenile hormone epoxide hydrolase	0.0185498
D11DS	Acyl-CoA Delta(11) desaturase	0.0185118
resilin	Pro-resilin	0.0183566
wdr45	WD repeat domain phosphoinositide-interacting protein 4	0.0181955
y	Protein yellow	0.0181925
to	Protein takeout	0.0181711
pkc-2	Protein kinase C-like 2	0.0179678
Znf639	Zinc finger protein 639	0.0179075
VCATH	Viral cathepsin	0.0174064
CYP9E2	Cytochrome P450 9e2	0.0173864
Slc26a11	Sodium-independent sulfate anion transporter	0.0171485
X-element\ORF2	Probable RNA-directed DNA polymerase from transposon X-element	0.0168248
Sv2c	Synaptic vesicle glycoprotein 2C	0.0168167
Me3	NADP-dependent malic enzyme, mitochondrial	0.0167723
EbpIII	Ejaculatory bulb-specific protein 3	0.0167564
Zfy1	Zinc finger Y-chromosomal protein 1	0.0165304
Togaram2	TOG array regulator of axonemal microtubules protein 2	0.016519
Abcg1	ATP-binding cassette sub-family G member 1	0.0162671
	U-scoloptoxin(01)-Cw1a	0.0161846
GRIK2	Glutamate receptor ionotropic, kainate 2	0.0161112
CP12	Flexible cuticle protein 12	0.0160744
CYP6K1	Cytochrome P450 6k1	0.0160623
Nphs1	Nephrin	0.0157997
Cat	Catalase	0.0156622
AAEL008004	Elongation of very long chain fatty acids protein AAEL008004	0.0156486
Sb	Serine proteinase stubble	0.0152727
AGAP009593	Zinc carboxypeptidase A 1	0.01521
ZNF711	Zinc finger protein 711	0.0150342
Pnlip	Pancreatic triacylglycerol lipase	0.0149359
CG1139	Proton-coupled amino acid transporter-like protein CG1139	0.0149323
Zbed4	Zinc finger BED domain-containing protein 4	0.0144647
CBR1	Carbonyl reductase [NADPH] 1	0.014255

## Sheet: Table S6
Table S6 The weight of Top 1% genes for the macroevolution of Lepidoptera based on fused attention (v=3). None stand for the unknown gene symbol.
Gene Symbol	Gene Description	Weight
nfil3	Nuclear factor interleukin-3-regulated protein	1.02677
Fbxo42	F-box only protein 42	0.38231
bcas2	Pre-mRNA-splicing factor SPF27	0.379181
Pgam2	Phosphoglycerate mutase 2	0.337849
POLR1H	DNA-directed RNA polymerase I subunit RPA12	0.33476
tld	Dorsal-ventral patterning protein tolloid	0.282463
CG4968	Ubiquitin thioesterase otubain-like	0.276305
WASHC3	WASH complex subunit 3	0.216633
VHA26	V-type proton ATPase subunit E	0.208833
crt	Calreticulin	0.207168
NDUFB7	NADH dehydrogenase [ubiquinone] 1 beta subcomplex subunit 7	0.192443
CycT	Cyclin-T	0.182311
PIG-K	Putative GPI-anchor transamidase	0.173215
Cht2	Probable chitinase 2	0.15872
Wap	Whey acidic protein	0.15468
tipE	Protein tipE	0.149156
None	Venom allergen 3	0.13884
HIGD1A	HIG1 domain family member 1A, mitochondrial	0.136321
None	Cuticle protein 3	0.136129
slp2	Fork head domain transcription factor slp2	0.131183
ALD4	Aldehyde dehydrogenase, mitochondrial	0.131149
None	Venom dipeptidyl peptidase 4	0.12328
rpl-44	60S ribosomal protein L44	0.119911
Sdf2	Stromal cell-derived factor 2	0.108243
TP53BP1	TP53-binding protein 1	0.106894
EXOC1	Exocyst complex component 1	0.101318
None	Scoloptoxin SSD552	0.100668
Orct	Organic cation transporter protein	0.0991066
SPAC1F5.02	Putative protein disulfide-isomerase C1F5.02	0.0984817
obst-E	Protein obstructor-E	0.0976432
None	Sarcoplasmic calcium-binding protein	0.0959743
chaf1a-b	Chromatin assembly factor 1 subunit B	0.0952518
l(2)dtl	Protein lethal(2)denticleless	0.0950664
CPIJ008401	Bifunctional lysine-specific demethylase and histidyl-hydroxylase NO66	0.0900239
Men1	Menin	0.0893809
GNB1L	Guanine nucleotide-binding protein subunit beta-like protein 1	0.0814789
HGV2	Protein HGV2	0.0808421
SCAPER	S phase cyclin A-associated protein in the endoplasmic reticulum	0.0807818
Prp38	Pre-mRNA-splicing factor 38	0.0784623
Mnat1	CDK-activating kinase assembly factor MAT1	0.0761543
None	Membrane alanyl aminopeptidase (Fragment)	0.0760047
None	Heat shock 70 kDa protein cognate 4	0.0759226
None	Nicotinate-nucleotide pyrophosphorylase [carboxylating], chloroplastic	0.0755857
ANPEP	Aminopeptidase N	0.0749908
arpc1a-b	Actin-related protein 2/3 complex subunit 1A-B	0.0715438
impact	Protein IMPACT	0.0713846
CYPA	Peptidyl-prolyl cis-trans isomerase	0.0703227
ERCC6	Chimeric ERCC6-PGBD3 protein	0.0701892
MED11	Mediator of RNA polymerase II transcription subunit 11	0.0699103
mus312	Structure-specific endonuclease subunit SLX4	0.069598
etfrf1	Electron transfer flavoprotein regulatory factor 1	0.0687754
None	Larval cuticle protein A2B	0.0678796
Mocs1	Molybdenum cofactor biosynthesis protein 1	0.0669732
None	Lysozyme	0.0662582
UBR7	Putative E3 ubiquitin-protein ligase UBR7	0.0642348
T05H10.6	Probable pyruvate dehydrogenase E1 component subunit alpha, mitochondrial	0.0639411
Coq3	Ubiquinone biosynthesis O-methyltransferase, mitochondrial	0.0627418
vma7	V-type proton ATPase subunit F	0.0620036
CAMTA1	Calmodulin-binding transcription activator 1	0.0602196
COX6B1	Cytochrome c oxidase subunit 6B1	0.0601475
CG3224	Zinc finger protein 593 homolog	0.059831
Wfdc18	WAP four-disulfide core domain protein 18	0.0582388
Oxld1	Oxidoreductase-like domain-containing protein 1	0.0578971
None	Venom allergen 5	0.0576186
nub	Protein nubbin	0.0573937
TBCB	Tubulin-folding cofactor B	0.0573681
PRPS1	Ribose-phosphate pyrophosphokinase 1	0.057186
PDSS1	Decaprenyl-diphosphate synthase subunit 1	0.0564634
elavl4	ELAV-like protein 4	0.0562565
Vps51	Vacuolar protein sorting-associated protein 51 homolog	0.0552627
Wfdc2	WAP four-disulfide core domain protein 2	0.054903
None	Cuticle protein 7	0.0540076
None	Cuticle protein	0.0538705
KAT7	Histone acetyltransferase KAT7	0.0535932
None	Spermine oxidase	0.0525048
SBXB1	Bombyxin B-1 homolog	0.0521212
Lemd3	Inner nuclear membrane protein Man1	0.0520369
Smn	Survival motor neuron protein	0.0515906
WBP11	WW domain-binding protein 11	0.0514827
Togaram2	TOG array regulator of axonemal microtubules protein 2	0.0514092
sand	Protein SAND	0.0510327
None	Membrane alanyl aminopeptidase	0.0491268
moaC	Cyclic pyranopterin monophosphate synthase	0.0484629
GIM4	Prefoldin subunit 2	0.048359
Aldh1b1	Aldehyde dehydrogenase X, mitochondrial	0.0483464
ANOS1	Anosmin-1	0.04834
rpoD	RNA polymerase sigma factor RpoD	0.047992
nphA1	4-nitrophenol 2-monooxygenase, oxygenase component	0.046948
ItgaPS4	Integrin alpha-PS4	0.0460974
P4HA2	Prolyl 4-hydroxylase subunit alpha-2	0.0441705
Arel1	Apoptosis-resistant E3 ubiquitin protein ligase 1	0.0440664
ARH1	NADPH:adrenodoxin oxidoreductase, mitochondrial	0.0437692
catC	Muconolactone Delta-isomerase	0.0437439
CNX2	GTP 3',8-cyclase, mitochondrial	0.0436141
SMAD6	Mothers against decapentaplegic homolog 6	0.0434663
thoc7	THO complex subunit 7 homolog	0.0434418
ALG7	UDP-N-acetylglucosamine--dolichyl-phosphate N-acetylglucosaminephosphotransferase	0.0431092
PBC1	Proteasome subunit beta type-3	0.0430777
Slpi	Antileukoproteinase	0.0429275
FPS1	Farnesyl pyrophosphate synthase 1	0.0426784
MED17	Mediator of RNA polymerase II transcription subunit 17	0.0416832
Nkrf	NF-kappa-B-repressing factor	0.0411496
Atp6v0a1	V-type proton ATPase 116 kDa subunit a1	0.0410894
CG4751	MPN domain-containing protein CG4751	0.04104
ALG6	Dolichyl pyrophosphate Man9GlcNAc2 alpha-1,3-glucosyltransferase	0.0409743
CG3781	Josephin-like protein	0.0407786
eys	Protein eyes shut	0.0407516
CAMTA2	Calmodulin-binding transcription activator 2	0.0407404
Gld	Glucose dehydrogenase [FAD, quinone]	0.0404221
cyt-20	Valine--tRNA ligase	0.0402629
TRNAU1AP	tRNA selenocysteine 1-associated protein 1	0.0398609
ANO5	Anoctamin-5	0.0398027
Lnpep	Leucyl-cystinyl aminopeptidase	0.0396483
AGGF1	Angiogenic factor with G patch and FHA domains 1	0.0396428
tmem147	Transmembrane protein 147	0.038495
slc22a16	Solute carrier family 22 member 16	0.0380623
Lip3	Lipase 3	0.0379737
Cdc40	Pre-mRNA-processing factor 17	0.0376307
Enox1	Ecto-NOX disulfide-thiol exchanger 1	0.0373327
gpr89	Golgi pH regulator	0.0369596
Leng1	Leukocyte receptor cluster member 1 homolog	0.0367659
gatad1	GATA zinc finger domain-containing protein 1	0.0360329
Rprd1b	Regulation of nuclear pre-mRNA domain-containing protein 1B	0.0356295
poc1a	POC1 centriolar protein homolog A	0.0356233
None	Sarcoplasmic calcium-binding protein, alpha-B and -A chains	0.0352845
GCC1	GRIP and coiled-coil domain-containing protein 1	0.0346603
Dnah2	Dynein heavy chain 2, axonemal	0.0346289
DYNC1I1	Cytoplasmic dynein 1 intermediate chain	0.0337967
Tret1	Facilitated trehalose transporter Tret1	0.0333533
Ctps1	CTP synthase	0.0326278
scny	Ubiquitin carboxyl-terminal hydrolase 36	0.0325027
Rnpc3	RNA-binding region-containing protein 3	0.0324286
Pkg21D	cGMP-dependent protein kinase, isozyme 1	0.0308893
Cabin1	Calcineurin-binding protein cabin-1	0.0298737
sup-9	Two pore potassium channel protein sup-9	0.0295524
dvc-1	SprT-like domain-containing protein Spartan	0.0291015
Dynlrb2	Dynein light chain roadblock-type 2	0.0283155
TTC7B	Tetratricopeptide repeat protein 7B	0.0281384
TCAIM	T-cell activation inhibitor, mitochondrial	0.0278469
AAEL005527	Exonuclease mut-7 homolog	0.0278303
Slc22a13	Solute carrier family 22 member 13	0.0273026
Iru	E3 ubiquitin-protein ligase Iruka	0.0271676
mdm2	E3 ubiquitin-protein ligase Mdm2	0.0268832
None	Scoloptoxin SSD558	0.0261808
CASK	Peripheral plasma membrane protein CASK	0.0254558
HIGD1C	HIG1 domain family member 1C	0.0253745
MYO18A	Unconventional myosin-XVIIIa	0.0251966
PCP36	Pupal cuticle protein 36	0.0250689
PMS2	Mismatch repair endonuclease PMS2	0.0250318
CAM1	Calmodulin-1	0.0250265
gar-2	Muscarinic acetylcholine receptor gar-2	0.0248472
Aurka	Aurora kinase A	0.0248213
Rbfox1	RNA binding protein fox-1 homolog 1	0.0247588
